# Supplementary material for: The Effects of Omega-3 Supplementation on Depression in Adults with Cardiometabolic Disease: A Systematic Review of Randomised Control Trials
Source: Nutrients. 2022 Apr 27;14(9):1827. doi: 10.3390/nu14091827 (PMC9101438; doi:10.3390/nu14091827)
Supplement: Supplementary file 1 [file nutrients-14-01827-s001.zip]

Archive with 1 entries (1 files):
- nutrients-1682804-supplementary.pdf
